# Supplementary material for: Phagocytosis is mediated by two-dimensional assemblies of the F-BAR protein GAS7
Source: Nat Commun. 2019 Oct 18;10:4763. doi: 10.1038/s41467-019-12738-w (PMC6802115; doi:10.1038/s41467-019-12738-w)
Supplement: Supplementary file 4 — Source Data [file 41467_2019_12738_MOESM4_ESM.xlsx]

## Sheet: Fig2f
Coomassie Brilliant Blue stained gels

## Sheet: Fig2g
Coomassie Brilliant Blue stained gels

## Sheet: Fig2h
Coomassie Brilliant Blue stained gels

## Sheet: Fig2i
Coomassie Brilliant Blue stained gels

## Sheet: Fig2j
Coomassie Brilliant Blue stained gels

## Sheet: Fig2k
Coomassie Brilliant Blue stained gels

## Sheet: Fig2l
Coomassie Brilliant Blue stained gels

## Sheet: Fig2m
Western blotting: anti-GAS7 antibody

## Sheet: Fig3i
Figure3j
average incorporated particle/cell
	GFP	WT	del 206-217 (FFL2)
clone1	0.00684932	0.759091	0.165354
clone2	0.0487805	0.5	0.0175439
clone3	0.330709	0.359375	0.119658
clone4	0.0136986	0.537879	0.226804
clone5	0.173611	0.626316	0.380952

## Sheet: Fig3j
Figure3j
average incorporated particle/cell
	GFP	WT	D207R	K209E
clone1	0.121495	1.31818	0.136126	0.558824
clone2	0.211921	1.85714	0.280632	0.614634
clone3	0.10989	0.864198	0.149425	0.0802469
clone4	0.0740741	0.681373

[truncated: 19 more sheets: Fig3k, Fig3l, Suppl. Fig1b, Suppl. Fig1c, Suppl. Fig4a, Suppl. Fig4b, Suppl. Fig6a, Suppl. Fig6b, Suppl. Fig4c, Suppl. Fig4d, Suppl. Fig4e, Suppl. Fig4f, Suppl. Fig4g, Suppl. Fig4h, Suppl. Fig7d, Suppl. Fig7e, Suppl. Fig7f, Suppl. Fig7h, Suppl. Fig7i]
